# Supplementary material for: Mitotane Nanocarriers for the Treatment of Adrenocortical Carcinoma: Evaluation of Albumin-Stabilized Nanoparticles and Liposomes in a Preclinical In Vitro Study with 3D Spheroids
Source: Pharmaceutics. 2022 Sep 7;14(9):1891. doi: 10.3390/pharmaceutics14091891 (PMC9501383; doi:10.3390/pharmaceutics14091891)
Supplement: Supplementary file 1 [file pharmaceutics-14-01891-s001.zip]

Archive with 1 entries (1 files):
- pharmaceutics-1842790-supplementary.pdf
